# Supplementary material for: DFT Study of Methylene Blue Adsorption on ZnTiO3 and TiO2 Surfaces (101)
Source: Molecules. 2021 Jun 22;26(13):3780. doi: 10.3390/molecules26133780 (PMC8270277; doi:10.3390/molecules26133780)
Supplement: Supplementary file 1 [file molecules-26-03780-s001.zip]

Archive with 1 entries (1 files):
- molecules-12531640-supplementary.pdf
